# Supplementary material for: Characterization and Immunological Activity of Exopolysaccharide from Lacticaseibacillus paracasei GL1 Isolated from Tibetan Kefir Grains
Source: Foods. 2022 Oct 23;11(21):3330. doi: 10.3390/foods11213330 (PMC9656536; doi:10.3390/foods11213330)
Supplement: Supplementary file 1 [file foods-11-03330-s001.zip]

Archive with 1 entries (1 files):
- foods-1961877-supplementary.pdf
